# Supplementary material for: The landscape of extrachromosomal circular DNA (eccDNA) in the normal hematopoiesis and leukemia evolution
Source: Cell Death Discov. 2022 Sep 28;8:400. doi: 10.1038/s41420-022-01189-w (PMC9519993; doi:10.1038/s41420-022-01189-w)
Supplement: Supplementary file 2 — Supplementary table 1 [file 41420_2022_1189_MOESM2_ESM.csv]

	Hugo_Symbol	Group1	Group2	n_mutated_group1	n_mutated_group2	p_value	OR	OR_low
1	ACP6	Blast	Rest	4 of 11	0 of 12	0.037267081	Inf	0.831680241
2	ADAM30	Blast	Rest	4 of 11	0 of 12	0.037267081	Inf	0.831680241
3	ADAMTSL4	Blast	Rest	4 of 11	0 of 12	0.037267081	Inf	0.831680241
4	ADORA3	Blast	Rest	4 of 11	0 of 12	0.037267081	Inf	0.831680241
5	AHCYL1	Blast	Rest	4 of 11	0 of 12	0.037267081	Inf	0.831680241
6	ALX3	Blast	Rest	4 of 11	0 of 12	0.037267081	Inf	0.831680241
7	AMIGO1	Blast	Rest	4 of 11	0 of 12	0.037267081	Inf	0.831680241
8	AMPD1	Blast	Rest	4 of 11	0 of 12	0.037267081	Inf	0.831680241
9	AMPD2	Blast	Rest	4 of 11	0 of 12	0.037267081	Inf	0.831680241
10	ANKRD34A	Blast	Rest	4 of 11	0 of 12	0.037267081	Inf	0.831680241
11	ANKRD35	Blast	Rest	4 of 11	0 of 12	0.037267081	Inf	0.831680241
12	ANP32E	Blast	Rest	4 of 11	0 of 12	0.037267081	Inf	0.831680241
13	ANXA9	Blast	Rest	4 of 11	0 of 12	0.037267081	Inf	0.831680241
14	AP4B1	Blast	Rest	4 of 11	0 of 12	0.037267081	Inf	0.831680241
15	APH1A	Blast	Rest	4 of 11	0 of 12	0.037267081	Inf	0.831680241
16	ARNT	Blast	Rest	4 of 11	0 of 12	0.037267081	Inf	0.831680241
17	ATP1A1	Blast	Rest	4 of 11	0 of 12	0.037267081	Inf	0.831680241
18	ATP5PB	Blast	Rest	4 of 11	0 of 12	0.037267081	Inf	0.831680241
19	ATXN7L2	Blast	Rest	4 of 11	0 of 12	0.037267081	Inf	0.831680241
20	BCAS2	Blast	Rest	4 of 11	0 of 12	0.037267081	Inf	0.831680241
21	BCL2L15	Blast	Rest	4 of 11	0 of 12	0.037267081	Inf	0.831680241
22	BCL9	Blast	Rest	4 of 11	0 of 12	0.037267081	Inf	0.831680241
23	BNIPL	Blast	Rest	4 of 11	0 of 12	0.037267081	Inf	0.831680241
24	BOLA1	Blast	Rest	4 of 11	0 of 12	0.037267081	Inf	0.831680241
25	C1orf162	Blast	Rest	4 of 11	0 of 12	0.037267081	Inf	0.831680241
26	C1orf54	Blast	Rest	4 of 11	0 of 12	0.037267081	Inf	0.831680241
27	C1orf56	Blast	Rest	4 of 11	0 of 12	0.037267081	Inf	0.831680241
28	C1orf68	Blast	Rest	4 of 11	0 of 12	0.037267081	Inf	0.831680241
29	C2CD4D	Blast	Rest	4 of 11	0 of 12	0.037267081	Inf	0.831680241
30	CA14	Blast	Rest	4 of 11	0 of 12	0.037267081	Inf	0.831680241
31	CASQ2	Blast	Rest	4 of 11	0 of 12	0.037267081	Inf	0.831680241
32	CD101	Blast	Rest	4 of 11	0 of 12	0.037267081	Inf	0.831680241
33	CD160	Blast	Rest	4 of 11	0 of 12	0.037267081	Inf	0.831680241
34	CD2	Blast	Rest	4 of 11	0 of 12	0.037267081	Inf	0.831680241
35	CD53	Blast	Rest	4 of 11	0 of 12	0.037267081	Inf	0.831680241
36	CD58	Blast	Rest	4 of 11	0 of 12	0.037267081	Inf	0.831680241
37	CDC42SE1	Blast	Rest	4 of 11	0 of 12	0.037267081	Inf	0.831680241
38	CELF3	Blast	Rest	4 of 11	0 of 12	0.037267081	Inf	0.831680241
39	CEPT1	Blast	Rest	4 of 11	0 of 12	0.037267081	Inf	0.831680241
40	CERS2	Blast	Rest	4 of 11	0 of 12	0.037267081	Inf	0.831680241
41	CGN	Blast	Rest	4 of 11	0 of 12	0.037267081	Inf	0.831680241
42	CHD1L	Blast	Rest	4 of 11	0 of 12	0.037267081	Inf	0.831680241
43	CHI3L2	Blast	Rest	4 of 11	0 of 12	0.037267081	Inf	0.831680241
44	CHIA	Blast	Rest	4 of 11	0 of 12	0.037267081	Inf	0.831680241
45	CHTOP	Blast	Rest	4 of 11	0 of 12	0.037267081	Inf	0.831680241
46	CIART	Blast	Rest	4 of 11	0 of 12	0.037267081	Inf	0.831680241
47	CRCT1	Blast	Rest	4 of 11	0 of 12	0.037267081	Inf	0.831680241
48	CRNN	Blast	Rest	4 of 11	0 of 12	0.037267081	Inf	0.831680241
49	CSDE1	Blast	Rest	4 of 11	0 of 12	0.037267081	Inf	0.831680241
50	CSF1	Blast	Rest	4 of 11	0 of 12	0.037267081	Inf	0.831680241
51	CTSK	Blast	Rest	4 of 11	0 of 12	0.037267081	Inf	0.831680241
52	CTSS	Blast	Rest	4 of 11	0 of 12	0.037267081	Inf	0.831680241
53	CYB561D1	Blast	Rest	4 of 11	0 of 12	0.037267081	Inf	0.831680241
54	DCLRE1B	Blast	Rest	4 of 11	0 of 12	0.037267081	Inf	0.831680241
55	DDX20	Blast	Rest	4 of 11	0 of 12	0.037267081	Inf	0.831680241
56	DENND2C	Blast	Rest	4 of 11	0 of 12	0.037267081	Inf	0.831680241
57	DENND2D	Blast	Rest	4 of 11	0 of 12	0.037267081	Inf	0.831680241
58	DENND4B	Blast	Rest	4 of 11	0 of 12	0.037267081	Inf	0.831680241
59	DRAM2	Blast	Rest	4 of 11	0 of 12	0.037267081	Inf	0.831680241
60	ECM1	Blast	Rest	4 of 11	0 of 12	0.037267081	Inf	0.831680241
61	ENSA	Blast	Rest	4 of 11	0 of 12	0.037267081	Inf	0.831680241
62	EPS8L3	Blast	Rest	4 of 11	0 of 12	0.037267081	Inf	0.831680241
63	FAM72B	Blast	Rest	4 of 11	0 of 12	0.037267081	Inf	0.831680241
64	FAM72D	Blast	Rest	4 of 11	0 of 12	0.037267081	Inf	0.831680241
65	FCGR1A	Blast	Rest	4 of 11	0 of 12	0.037267081	Inf	0.831680241
66	FCGR1B	Blast	Rest	4 of 11	0 of 12	0.037267081	Inf	0.831680241
67	FLG	Blast	Rest	4 of 11	0 of 12	0.037267081	Inf	0.831680241
68	FLG2	Blast	Rest	4 of 11	0 of 12	0.037267081	Inf	0.831680241
69	FMO5	Blast	Rest	4 of 11	0 of 12	0.037267081	Inf	0.831680241
70	GABPB2	Blast	Rest	4 of 11	0 of 12	0.037267081	Inf	0.831680241
71	GATAD2B	Blast	Rest	4 of 11	0 of 12	0.037267081	Inf	0.831680241
72	GDAP2	Blast	Rest	4 of 11	0 of 12	0.037267081	Inf	0.831680241
73	GJA5	Blast	Rest	4 of 11	0 of 12	0.037267081	Inf	0.831680241
74	GJA8	Blast	Rest	4 of 11	0 of 12	0.037267081	Inf	0.831680241
75	GNAI3	Blast	Rest	4 of 11	0 of 12	0.037267081	Inf	0.831680241
76	GNAT2	Blast	Rest	4 of 11	0 of 12	0.037267081	Inf	0.831680241
77	GOLPH3L	Blast	Rest	4 of 11	0 of 12	0.037267081	Inf	0.831680241
78	GPR61	Blast	Rest	4 of 11	0 of 12	0.037267081	Inf	0.831680241
79	GPR89A	Blast	Rest	4 of 11	0 of 12	0.037267081	Inf	0.831680241
80	GPR89B	Blast	Rest	4 of 11	0 of 12	0.037267081	Inf	0.831680241
81	GSTM1	Blast	Rest	4 of 11	0 of 12	0.037267081	Inf	0.831680241
82	GSTM2	Blast	Rest	4 of 11	0 of 12	0.037267081	Inf	0.831680241
83	GSTM3	Blast	Rest	4 of 11	0 of 12	0.037267081	Inf	0.831680241
84	GSTM4	Blast	Rest	4 of 11	0 of 12	0.037267081	Inf	0.831680241
85	GSTM5	Blast	Rest	4 of 11	0 of 12	0.037267081	Inf	0.831680241
86	H2AC18	Blast	Rest	4 of 11	0 of 12	0.037267081	Inf	0.831680241
87	H2AC19	Blast	Rest	4 of 11	0 of 12	0.037267081	Inf	0.831680241
88	H2AC20	Blast	Rest	4 of 11	0 of 12	0.037267081	Inf	0.831680241
89	H2AC21	Blast	Rest	4 of 11	0 of 12	0.037267081	Inf	0.831680241
90	H2BC18	Blast	Rest	4 of 11	0 of 12	0.037267081	Inf	0.831680241
91	H2BC21	Blast	Rest	4 of 11	0 of 12	0.037267081	Inf	0.831680241
92	H3-2	Blast	Rest	4 of 11	0 of 12	0.037267081	Inf	0.831680241
93	H3C13	Blast	Rest	4 of 11	0 of 12	0.037267081	Inf	0.831680241
94	H3C14	Blast	Rest	4 of 11	0 of 12	0.037267081	Inf	0.831680241
95	H3C15	Blast	Rest	4 of 11	0 of 12	0.037267081	Inf	0.831680241
96	H4C14	Blast	Rest	4 of 11	0 of 12	0.037267081	Inf	0.831680241
97	H4C15	Blast	Rest	4 of 11	0 of 12	0.037267081	Inf	0.831680241
98	HAO2	Blast	Rest	4 of 11	0 of 12	0.037267081	Inf	0.831680241
99	HIPK1	Blast	Rest	4 of 11	0 of 12	0.037267081	Inf	0.831680241
100	HJV	Blast	Rest	4 of 11	0 of 12	0.037267081	Inf	0.831680241
101	HMGCS2	Blast	Rest	4 of 11	0 of 12	0.037267081	Inf	0.831680241
102	HORMAD1	Blast	Rest	4 of 11	0 of 12	0.037267081	Inf	0.831680241
103	HRNR	Blast	Rest	4 of 11	0 of 12	0.037267081	Inf	0.831680241
104	HSD3B1	Blast	Rest	4 of 11	0 of 12	0.037267081	Inf	0.831680241
105	HSD3B2	Blast	Rest	4 of 11	0 of 12	0.037267081	Inf	0.831680241
106	IGSF3	Blast	Rest	4 of 11	0 of 12	0.037267081	Inf	0.831680241
107	ILF2	Blast	Rest	4 of 11	0 of 12	0.037267081	Inf	0.831680241
108	INKA2	Blast	Rest	4 of 11	0 of 12	0.037267081	Inf	0.831680241
109	INTS3	Blast	Rest	4 of 11	0 of 12	0.037267081	Inf	0.831680241
110	ITGA10	Blast	Rest	4 of 11	0 of 12	0.037267081	Inf	0.831680241
111	IVL	Blast	Rest	4 of 11	0 of 12	0.037267081	Inf	0.831680241
112	KCNA10	Blast	Rest	4 of 11	0 of 12	0.037267081	Inf	0.831680241
113	KCNA2	Blast	Rest	4 of 11	0 of 12	0.037267081	Inf	0.831680241
114	KCNA3	Blast	Rest	4 of 11	0 of 12	0.037267081	Inf	0.831680241
115	KCNC4	Blast	Rest	4 of 11	0 of 12	0.037267081	Inf	0.831680241
116	KCND3	Blast	Rest	4 of 11	0 of 12	0.037267081	Inf	0.831680241
117	KPRP	Blast	Rest	4 of 11	0 of 12	0.037267081	Inf	0.831680241
118	LAMTOR5	Blast	Rest	4 of 11	0 of 12	0.037267081	Inf	0.831680241
119	LCE1A	Blast	Rest	4 of 11	0 of 12	0.037267081	Inf	0.831680241
120	LCE1B	Blast	Rest	4 of 11	0 of 12	0.037267081	Inf	0.831680241
121	LCE1C	Blast	Rest	4 of 11	0 of 12	0.037267081	Inf	0.831680241
122	LCE1D	Blast	Rest	4 of 11	0 of 12	0.037267081	Inf	0.831680241
123	LCE1E	Blast	Rest	4 of 11	0 of 12	0.037267081	Inf	0.831680241
124	LCE1F	Blast	Rest	4 of 11	0 of 12	0.037267081	Inf	0.831680241
125	LCE2A	Blast	Rest	4 of 11	0 of 12	0.037267081	Inf	0.831680241
126	LCE2B	Blast	Rest	4 of 11	0 of 12	0.037267081	Inf	0.831680241
127	LCE2C	Blast	Rest	4 of 11	0 of 12	0.037267081	Inf	0.831680241
128	LCE2D	Blast	Rest	4 of 11	0 of 12	0.037267081	Inf	0.831680241
129	LCE3A	Blast	Rest	4 of 11	0 of 12	0.037267081	Inf	0.831680241
130	LCE3B	Blast	Rest	4 of 11	0 of 12	0.037267081	Inf	0.831680241
131	LCE3C	Blast	Rest	4 of 11	0 of 12	0.037267081	Inf	0.831680241
132	LCE3D	Blast	Rest	4 of 11	0 of 12	0.037267081	Inf	0.831680241
133	LCE3E	Blast	Rest	4 of 11	0 of 12	0.037267081	Inf	0.831680241
134	LCE4A	Blast	Rest	4 of 11	0 of 12	0.037267081	Inf	0.831680241
135	LCE5A	Blast	Rest	4 of 11	0 of 12	0.037267081	Inf	0.831680241
136	LCE6A	Blast	Rest	4 of 11	0 of 12	0.037267081	Inf	0.831680241
137	LELP1	Blast	Rest	4 of 11	0 of 12	0.037267081	Inf	0.831680241
138	LINGO4	Blast	Rest	4 of 11	0 of 12	0.037267081	Inf	0.831680241
139	LIX1L	Blast	Rest	4 of 11	0 of 12	0.037267081	Inf	0.831680241
140	LOC100131107	Blast	Rest	4 of 11	0 of 12	0.037267081	Inf	0.831680241
141	LOR	Blast	Rest	4 of 11	0 of 12	0.037267081	Inf	0.831680241
142	LRIF1	Blast	Rest	4 of 11	0 of 12	0.037267081	Inf	0.831680241
143	LRIG2	Blast	Rest	4 of 11	0 of 12	0.037267081	Inf	0.831680241
144	LYSMD1	Blast	Rest	4 of 11	0 of 12	0.037267081	Inf	0.831680241
145	MAB21L3	Blast	Rest	4 of 11	0 of 12	0.037267081	Inf	0.831680241
146	MAGI3	Blast	Rest	4 of 11	0 of 12	0.037267081	Inf	0.831680241
147	MAN1A2	Blast	Rest	4 of 11	0 of 12	0.037267081	Inf	0.831680241
148	MCL1	Blast	Rest	4 of 11	0 of 12	0.037267081	Inf	0.831680241
149	MINDY1	Blast	Rest	4 of 11	0 of 12	0.037267081	Inf	0.831680241
150	MLLT11	Blast	Rest	4 of 11	0 of 12	0.037267081	Inf	0.831680241
151	MRPL9	Blast	Rest	4 of 11	0 of 12	0.037267081	Inf	0.831680241
152	MRPS21	Blast	Rest	4 of 11	0 of 12	0.037267081	Inf	0.831680241
153	MTMR11	Blast	Rest	4 of 11	0 of 12	0.037267081	Inf	0.831680241
154	MYBPHL	Blast	Rest	4 of 11	0 of 12	0.037267081	Inf	0.831680241
155	NBPF10	Blast	Rest	4 of 11	0 of 12	0.037267081	Inf	0.831680241
156	NBPF11	Blast	Rest	4 of 11	0 of 12	0.037267081	Inf	0.831680241
157	NBPF12	Blast	Rest	4 of 11	0 of 12	0.037267081	Inf	0.831680241
158	NBPF14	Blast	Rest	4 of 11	0 of 12	0.037267081	Inf	0.831680241
159	NBPF15	Blast	Rest	4 of 11	0 of 12	0.037267081	Inf	0.831680241
160	NBPF19	Blast	Rest	4 of 11	0 of 12	0.037267081	Inf	0.831680241
161	NBPF20	Blast	Rest	4 of 11	0 of 12	0.037267081	Inf	0.831680241
162	NBPF26	Blast	Rest	4 of 11	0 of 12	0.037267081	Inf	0.831680241
163	NBPF7	Blast	Rest	4 of 11	0 of 12	0.037267081	Inf	0.831680241
164	NBPF8	Blast	Rest	4 of 11	0 of 12	0.037267081	Inf	0.831680241
165	NBPF9	Blast	Rest	4 of 11	0 of 12	0.037267081	Inf	0.831680241
166	NGF	Blast	Rest	4 of 11	0 of 12	0.037267081	Inf	0.831680241
167	NHLH2	Blast	Rest	4 of 11	0 of 12	0.037267081	Inf	0.831680241
168	NOTCH2	Blast	Rest	4 of 11	0 of 12	0.037267081	Inf	0.831680241
169	NOTCH2NLA	Blast	Rest	4 of 11	0 of 12	0.037267081	Inf	0.831680241
170	NOTCH2NLB	Blast	Rest	4 of 11	0 of 12	0.037267081	Inf	0.831680241
171	NOTCH2NLC	Blast	Rest	4 of 11	0 of 12	0.037267081	Inf	0.831680241
172	NPR1	Blast	Rest	4 of 11	0 of 12	0.037267081	Inf	0.831680241
173	NRAS	Blast	Rest	4 of 11	0 of 12	0.037267081	Inf	0.831680241
174	NUDT17	Blast	Rest	4 of 11	0 of 12	0.037267081	Inf	0.831680241
175	OAZ3	Blast	Rest	4 of 11	0 of 12	0.037267081	Inf	0.831680241
176	OLFML3	Blast	Rest	4 of 11	0 of 12	0.037267081	Inf	0.831680241
177	OTUD7B	Blast	Rest	4 of 11	0 of 12	0.037267081	Inf	0.831680241
178	OVGP1	Blast	Rest	4 of 11	0 of 12	0.037267081	Inf	0.831680241
179	PDE4DIP	Blast	Rest	4 of 11	0 of 12	0.037267081	Inf	0.831680241
180	PDZK1	Blast	Rest	4 of 11	0 of 12	0.037267081	Inf	0.831680241
181	PEX11B	Blast	Rest	4 of 11	0 of 12	0.037267081	Inf	0.831680241
182	PGLYRP3	Blast	Rest	4 of 11	0 of 12	0.037267081	Inf	0.831680241
183	PGLYRP4	Blast	Rest	4 of 11	0 of 12	0.037267081	Inf	0.831680241
184	PHGDH	Blast	Rest	4 of 11	0 of 12	0.037267081	Inf	0.831680241
185	PHTF1	Blast	Rest	4 of 11	0 of 12	0.037267081	Inf	0.831680241
186	PI4KB	Blast	Rest	4 of 11	0 of 12	0.037267081	Inf	0.831680241
187	PIAS3	Blast	Rest	4 of 11	0 of 12	0.037267081	Inf	0.831680241
188	PIFO	Blast	Rest	4 of 11	0 of 12	0.037267081	Inf	0.831680241
189	PIP5K1A	Blast	Rest	4 of 11	0 of 12	0.037267081	Inf	0.831680241
190	PLEKHO1	Blast	Rest	4 of 11	0 of 12	0.037267081	Inf	0.831680241
191	POGZ	Blast	Rest	4 of 11	0 of 12	0.037267081	Inf	0.831680241
192	POLR3C	Blast	Rest	4 of 11	0 of 12	0.037267081	Inf	0.831680241
193	POLR3GL	Blast	Rest	4 of 11	0 of 12	0.037267081	Inf	0.831680241
194	PPIAL4A	Blast	Rest	4 of 11	0 of 12	0.037267081	Inf	0.831680241
195	PPIAL4C	Blast	Rest	4 of 11	0 of 12	0.037267081	Inf	0.831680241
196	PPIAL4D	Blast	Rest	4 of 11	0 of 12	0.037267081	Inf	0.831680241
197	PPIAL4E	Blast	Rest	4 of 11	0 of 12	0.037267081	Inf	0.831680241
198	PPIAL4F	Blast	Rest	4 of 11	0 of 12	0.037267081	Inf	0.831680241
199	PPIAL4G	Blast	Rest	4 of 11	0 of 12	0.037267081	Inf	0.831680241
200	PPIAL4H	Blast	Rest	4 of 11	0 of 12	0.037267081	Inf	0.831680241
201	PRKAB2	Blast	Rest	4 of 11	0 of 12	0.037267081	Inf	0.831680241
202	PROK1	Blast	Rest	4 of 11	0 of 12	0.037267081	Inf	0.831680241
203	PRPF3	Blast	Rest	4 of 11	0 of 12	0.037267081	Inf	0.831680241
204	PRR9	Blast	Rest	4 of 11	0 of 12	0.037267081	Inf	0.831680241
205	PRUNE1	Blast	Rest	4 of 11	0 of 12	0.037267081	Inf	0.831680241
206	PSMA5	Blast	Rest	4 of 11	0 of 12	0.037267081	Inf	0.831680241
207	PSMB4	Blast	Rest	4 of 11	0 of 12	0.037267081	Inf	0.831680241
208	PSMD4	Blast	Rest	4 of 11	0 of 12	0.037267081	Inf	0.831680241
209	PSRC1	Blast	Rest	4 of 11	0 of 12	0.037267081	Inf	0.831680241
210	PTGFRN	Blast	Rest	4 of 11	0 of 12	0.037267081	Inf	0.831680241
211	PTPN22	Blast	Rest	4 of 11	0 of 12	0.037267081	Inf	0.831680241
212	RAP1A	Blast	Rest	4 of 11	0 of 12	0.037267081	Inf	0.831680241
213	RBM15	Blast	Rest	4 of 11	0 of 12	0.037267081	Inf	0.831680241
214	RBM8A	Blast	Rest	4 of 11	0 of 12	0.037267081	Inf	0.831680241
215	REG4	Blast	Rest	4 of 11	0 of 12	0.037267081	Inf	0.831680241
216	RFX5	Blast	Rest	4 of 11	0 of 12	0.037267081	Inf	0.831680241
217	RIIAD1	Blast	Rest	4 of 11	0 of 12	0.037267081	Inf	0.831680241
218	RNF115	Blast	Rest	4 of 11	0 of 12	0.037267081	Inf	0.831680241
219	RORC	Blast	Rest	4 of 11	0 of 12	0.037267081	Inf	0.831680241
220	RPRD2	Blast	Rest	4 of 11	0 of 12	0.037267081	Inf	0.831680241
221	RPTN	Blast	Rest	4 of 11	0 of 12	0.037267081	Inf	0.831680241
222	RSBN1	Blast	Rest	4 of 11	0 of 12	0.037267081	Inf	0.831680241
223	S100A1	Blast	Rest	4 of 11	0 of 12	0.037267081	Inf	0.831680241
224	S100A10	Blast	Rest	4 of 11	0 of 12	0.037267081	Inf	0.831680241
225	S100A11	Blast	Rest	4 of 11	0 of 12	0.037267081	Inf	0.831680241
226	S100A12	Blast	Rest	4 of 11	0 of 12	0.037267081	Inf	0.831680241
227	S100A13	Blast	Rest	4 of 11	0 of 12	0.037267081	Inf	0.831680241
228	S100A14	Blast	Rest	4 of 11	0 of 12	0.037267081	Inf	0.831680241
229	S100A16	Blast	Rest	4 of 11	0 of 12	0.037267081	Inf	0.831680241
230	S100A2	Blast	Rest	4 of 11	0 of 12	0.037267081	Inf	0.831680241
231	S100A3	Blast	Rest	4 of 11	0 of 12	0.037267081	Inf	0.831680241
232	S100A4	Blast	Rest	4 of 11	0 of 12	0.037267081	Inf	0.831680241
233	S100A5	Blast	Rest	4 of 11	0 of 12	0.037267081	Inf	0.831680241
234	S100A6	Blast	Rest	4 of 11	0 of 12	0.037267081	Inf	0.831680241
235	S100A7	Blast	Rest	4 of 11	0 of 12	0.037267081	Inf	0.831680241
236	S100A7A	Blast	Rest	4 of 11	0 of 12	0.037267081	Inf	0.831680241
237	S100A8	Blast	Rest	4 of 11	0 of 12	0.037267081	Inf	0.831680241
238	S100A9	Blast	Rest	4 of 11	0 of 12	0.037267081	Inf	0.831680241
239	SCNM1	Blast	Rest	4 of 11	0 of 12	0.037267081	Inf	0.831680241
240	SEC22B	Blast	Rest	4 of 11	0 of 12	0.037267081	Inf	0.831680241
241	SELENBP1	Blast	Rest	4 of 11	0 of 12	0.037267081	Inf	0.831680241
242	SEMA6C	Blast	Rest	4 of 11	0 of 12	0.037267081	Inf	0.831680241
243	SETDB1	Blast	Rest	4 of 11	0 of 12	0.037267081	Inf	0.831680241
244	SF3B4	Blast	Rest	4 of 11	0 of 12	0.037267081	Inf	0.831680241
245	SIKE1	Blast	Rest	4 of 11	0 of 12	0.037267081	Inf	0.831680241
246	SLC16A1	Blast	Rest	4 of 11	0 of 12	0.037267081	Inf	0.831680241
247	SLC16A4	Blast	Rest	4 of 11	0 of 12	0.037267081	Inf	0.831680241
248	SLC22A15	Blast	Rest	4 of 11	0 of 12	0.037267081	Inf	0.831680241
249	SLC27A3	Blast	Rest	4 of 11	0 of 12	0.037267081	Inf	0.831680241
250	SLC6A17	Blast	Rest	4 of 11	0 of 12	0.037267081	Inf	0.831680241
251	SMCP	Blast	Rest	4 of 11	0 of 12	0.037267081	Inf	0.831680241
252	SNAPIN	Blast	Rest	4 of 11	0 of 12	0.037267081	Inf	0.831680241
253	SNX27	Blast	Rest	4 of 11	0 of 12	0.037267081	Inf	0.831680241
254	SORT1	Blast	Rest	4 of 11	0 of 12	0.037267081	Inf	0.831680241
255	SPAG17	Blast	Rest	4 of 11	0 of 12	0.037267081	Inf	0.831680241
256	SPRR1A	Blast	Rest	4 of 11	0 of 12	0.037267081	Inf	0.831680241
257	SPRR1B	Blast	Rest	4 of 11	0 of 12	0.037267081	Inf	0.831680241
258	SPRR2A	Blast	Rest	4 of 11	0 of 12	0.037267081	Inf	0.831680241
259	SPRR2B	Blast	Rest	4 of 11	0 of 12	0.037267081	Inf	0.831680241
260	SPRR2D	Blast	Rest	4 of 11	0 of 12	0.037267081	Inf	0.831680241
261	SPRR2E	Blast	Rest	4 of 11	0 of 12	0.037267081	Inf	0.831680241
262	SPRR2F	Blast	Rest	4 of 11	0 of 12	0.037267081	Inf	0.831680241
263	SPRR2G	Blast	Rest	4 of 11	0 of 12	0.037267081	Inf	0.831680241
264	SPRR3	Blast	Rest	4 of 11	0 of 12	0.037267081	Inf	0.831680241
265	SPRR4	Blast	Rest	4 of 11	0 of 12	0.037267081	Inf	0.831680241
266	SRGAP2B	Blast	Rest	4 of 11	0 of 12	0.037267081	Inf	0.831680241
267	SRGAP2C	Blast	Rest	4 of 11	0 of 12	0.037267081	Inf	0.831680241
268	STRIP1	Blast	Rest	4 of 11	0 of 12	0.037267081	Inf	0.831680241
269	SV2A	Blast	Rest	4 of 11	0 of 12	0.037267081	Inf	0.831680241
270	SYCP1	Blast	Rest	4 of 11	0 of 12	0.037267081	Inf	0.831680241
271	SYPL2	Blast	Rest	4 of 11	0 of 12	0.037267081	Inf	0.831680241
272	SYT6	Blast	Rest	4 of 11	0 of 12	0.037267081	Inf	0.831680241
273	TARS2	Blast	Rest	4 of 11	0 of 12	0.037267081	Inf	0.831680241
274	TBX15	Blast	Rest	4 of 11	0 of 12	0.037267081	Inf	0.831680241
275	TCHH	Blast	Rest	4 of 11	0 of 12	0.037267081	Inf	0.831680241
276	TCHHL1	Blast	Rest	4 of 11	0 of 12	0.037267081	Inf	0.831680241
277	TDRKH	Blast	Rest	4 of 11	0 of 12	0.037267081	Inf	0.831680241
278	TENT5C	Blast	Rest	4 of 11	0 of 12	0.037267081	Inf	0.831680241
279	THEM4	Blast	Rest	4 of 11	0 of 12	0.037267081	Inf	0.831680241
280	THEM5	Blast	Rest	4 of 11	0 of 12	0.037267081	Inf	0.831680241
281	TMIGD3	Blast	Rest	4 of 11	0 of 12	0.037267081	Inf	0.831680241
282	TMOD4	Blast	Rest	4 of 11	0 of 12	0.037267081	Inf	0.831680241
283	TNFAIP8L2	Blast	Rest	4 of 11	0 of 12	0.037267081	Inf	0.831680241
284	TNFAIP8L2-SCNM1	Blast	Rest	4 of 11	0 of 12	0.037267081	Inf	0.831680241
285	TRIM33	Blast	Rest	4 of 11	0 of 12	0.037267081	Inf	0.831680241
286	TRIM45	Blast	Rest	4 of 11	0 of 12	0.037267081	Inf	0.831680241
287	TSHB	Blast	Rest	4 of 11	0 of 12	0.037267081	Inf	0.831680241
288	TSPAN2	Blast	Rest	4 of 11	0 of 12	0.037267081	Inf	0.831680241
289	TTF2	Blast	Rest	4 of 11	0 of 12	0.037267081	Inf	0.831680241
290	TUFT1	Blast	Rest	4 of 11	0 of 12	0.037267081	Inf	0.831680241
291	TXNIP	Blast	Rest	4 of 11	0 of 12	0.037267081	Inf	0.831680241
292	UBL4B	Blast	Rest	4 of 11	0 of 12	0.037267081	Inf	0.831680241
293	VANGL1	Blast	Rest	4 of 11	0 of 12	0.037267081	Inf	0.831680241
294	VPS45	Blast	Rest	4 of 11	0 of 12	0.037267081	Inf	0.831680241
295	VPS72	Blast	Rest	4 of 11	0 of 12	0.037267081	Inf	0.831680241
296	VTCN1	Blast	Rest	4 of 11	0 of 12	0.037267081	Inf	0.831680241
297	WARS2	Blast	Rest	4 of 11	0 of 12	0.037267081	Inf	0.831680241
298	WDR3	Blast	Rest	4 of 11	0 of 12	0.037267081	Inf	0.831680241
299	WDR77	Blast	Rest	4 of 11	0 of 12	0.037267081	Inf	0.831680241
300	ZNF687	Blast	Rest	4 of 11	0 of 12	0.037267081	Inf	0.831680241
301	ZNF697	Blast	Rest	4 of 11	0 of 12	0.037267081	Inf	0.831680241
