# Supplementary material for: The landscape of extrachromosomal circular DNA (eccDNA) in the normal hematopoiesis and leukemia evolution
Source: Cell Death Discov. 2022 Sep 28;8:400. doi: 10.1038/s41420-022-01189-w (PMC9519993; doi:10.1038/s41420-022-01189-w)
Supplement: Supplementary file 3 — Supplementary table 2 [file 41420_2022_1189_MOESM3_ESM.xlsx]

## Sheet: Sheet1
MARS1
ACBD6
ALDH9A1
ARPC5
ATF6
B4GALT3
CACYBP
CDC73
CEP350
COLGALT2
COP1
COPA
CREG1
DARS2
DCAF6
DCAF8
DHX36
DHX9
E2F3
EDEM3
EEF1AKNMT
EIF2A
ELF2
F11R
FAM20B
FCGR2A
GLUL
GOLIM4
HLTF
IER5
IVNS1ABP
MBNL1
MGST3
MPC2
MPZL1
NAA15
NCSTN
NDUFS2
NIBAN1
NUF2
P2RY1
PDCD10
PEA15
PEX19
PFDN2
POGK
POU2F1
PRDX6
PRKCI
PRRC2C
QSOX1
RAP2B
RCSD1
RNF2
RO60
SCOC
SDHC
SEC62
SELENOT
SERP1
SFT2D2
SLC7A11
SMG7
SPTA1
SUCO
TAGLN2
TIPRL
TMCO1
TNIK
TOR1AIP1
TOR1AIP2
TOR3A
TPR
TRMT1L
TSC22D2
TSEN15
UAP1
UCHL5
UCK2
UFC1
UHMK1
XPR1
ZNF330
H2AC11
H2BC12
H3C10
TNXB
ABCC5
ABCF1
ABHD16A
ACOT13
AGPAT1
AKAP1
ALG3
ANXA5
AP2M1
ATF6B
ATP5MC1
BAG6
BRD2
C4orf3
C6orf62
C6orf89
CALCOCO2
CCNA2
CCND3
CDC5L
CELSR2
CLCC1
CLIC1
CLTC
CMTR1
COIL
CSNK2B
CUL7
CUTA
DAXX
DDAH2
DDR1
DDX39B
DHX16
DNPH1
DVL3
DYNLL2
ECT2
EHMT2
EIF2B5
EIF4G1
EXOSC9
FAM102B
FAM117A
FKBP5
FLOT1
FNDC3B
GABBR1
GLO1
GMNN
GNL1
GPSM2
GTPBP2
H1-2
H2AC6
HLA-E
HMGA1
HSP90AB1
HSPA1A
HSPA1B
HSPA4L
IGF2BP1
ILRUN
ITPR3
JADE1
KAT7
KCNK5
KCTD20
KIAA1109
KIFC1
KLHDC3
KLHL24
LARP1B
LRRC59
LSM2
LUC7L3
MAD2L1
MAD2L1BP
MAPK14
MDC1
MEA1
MED13
MRPL14
MRPL2
MRPS10
MRPS18B
MRPS23
MRS2
MSH5
MSI2
MTCH1
MTMR4
NELFE
NEU1
NFYA
NME1
NME2
NUDT3
PARL
PBX2
PCTP
PFDN6
PGRMC2
PHB
PHF1
PIM1
PLK4
POLR2H
PPIL1
PPP1R10
PPP1R11
PPP1R18
PPP1R9B
PPP2R5D
PRPF38B
PRR11
PRRC2A
PSMD2
RGL2
RNF5
RPL10A
RPL7L1
RPS10
RPS18
RRP36
RXRB
SKA2
SKIV2L
SLC25A24
SLC29A1
SLC35B2
SLC39A7
SMIM40
SNF8
SNRPC
SPAG9
SRF
SRPK1
SRSF1
SRSF3
STK38
STXBP3
SUPT4H1
TAF11
TAF8
TAPBP
TDP2
TLK2
TMEM167B
TMEM63B
TOMM6
TRIM25
TRIM27
TUBB
UBE2Z
UBR2
UHRF1BP1
USP32
UTP18
VARS1
VARS2
VEGFA
VMP1
VPS52
WDR46
XPO5
YEATS2
YIPF3
ZFAND3
ZNF318
ABI2
AGPS
ARL5A
ARL6IP6
ATF2
ATP5MC3
BZW1
CAVIN2
CCNT2
CDCA7
CFLAR
CWC22
DCAF17
DNAJC10
DYNC1I2
EEF1B2
FASTKD1
GALNT5
GLS
GORASP2
GPD2
GTF3C3
HAT1
HNRNPA3
HSPD1
HSPE1
ITGAV
ITPRID2
LNPK
MAP3K20
MARCHF7
MCM6
METTL5
MGAT5
MMADHC
MTX2
NCKAP1
NDUFS1
NFE2L2
NOP58
OLA1
PDK1
PKP4
PPIG
PRKRA
PRPF40A
PSMD14
R3HDM1
RAB3GAP1
RIF1
SF3B1
SLC39A10
SLC40A1
SP3
SSB
STAT1
SUMO1
TFPI
TLK1
UBE2E3
UBR3
UBXN4
WDR12
WDR75
ZC3H15
AAMP
ACSL3
AGFG1
ANKZF1
ARPC2
ATG9A
CNOT9
CUL3
FARSB
GMPPA
TMBIM1
TUBA4A
WDFY1
ATIC
FN1
IDH1
LANCL1
PIKFYVE
RPL37A
XRCC5
ORC4
UBC
DNTTIP2
DR1
GCLM
MFSD14A
MTF2
RTCA
TMED5
ACTL6A
ATP11B
CD2AP
FBXO9
FXR1
GNB4
MCM3
MFN1
MRPL47
NDUFB5
PIK3CA
RHAG
TBL1XR1
ZEB2
AAAS
ANKRD52
ANO6
ARF3
ARID2
ATP5F1B
ATP5MC2
ATXN7L3B
BAZ2A
CAND1
CBX5
CCNT1
CCT2
CD63
CDK2
CDK4
CNOT2
COPZ1
CPSF6
CS
CTDSP2
DAZAP2
DCTN2
DDIT3
DDX23
DIP2B
EIF4B
ESPL1
ESYT1
GNS
GTSF1
HDAC7
HNRNPA1
ITGA5
KMT2D
KRR1
KRT18
KRT8
LARP4
LETMD1
LIMA1
LMBR1L
MCRS1
MDM2
MON2
MYL6
NACA
NAP1L1
NCKAP1L
NEMP1
NFE2
NUP107
OS9
OSBPL8
PA2G4
PAN2
PCBP2
PFDN5
PPHLN1
PPP1R12A
PRIM1
PRKAG1
PRR13
PTGES3
RAB5B
RACGAP1
RAP1B
RPAP3
RPL41
RPS26
SARNP
SCAF11
SENP1
SHMT2
SLC11A2
SLC38A1
SLC38A2
SLC48A1
SMARCC2
SMARCD1
SP1
STAT2
STAT6
TFCP2
TIMELESS
TMBIM6
TROAP
TUBA1A
TUBA1B
TUBA1C
USP15
XPOT
ZCRB1
ZFC3H1
ZNF385A
ACTR6
ANAPC5
ANAPC7
ANKRD13A
APAF1
ARL1
ARL6IP4
ARPC3
ATP2A2
ATP6V0A2
ATXN2
CHPT1
CIT
CLIP1
CORO1C
COX6A1
CRY1
DDX54
DDX55
DENR
DIABLO
DYNLL1
EIF2B1
ERP29
GCN1
GTF2H3
HECTD4
HSP90B1
KCTD10
KDM2B
KMT5A
KNTC1
MAPKAPK5
MED13L
MLEC
MLXIP
MPHOSPH9
MVK
NAA25
NCOR2
NUP37
PEBP1
PLBD2
PPP1CC
PPTC7
PRKAB1
PTPN11
PWP1
PXN
RAB35
RFC5
RNF10
RPL6
RPLP0
RSRC2
SART3
SBNO1
SCARB1
SCYL2
SH2B3
SLC25A3
SRSF9
SUDS3
TAOK3
TDG
TMED2
TMEM263
TMPO
TRAFD1
TXNRD1
UNC119B
VPS29
WSB2
ZNF664
ACADM
CDC7
CRYZ
LRRC8B
LRRC8D
RABGGTB
RPL5
TGFBR3
ZNF326
ATP2B1
LTA4H
METAP2
MRPL42
NUDT4
SNRPF
SOCS2
UBE2N
DNAJB11
EIF4A2
IGF2BP2
RFC4
SENP2
ST6GAL1
TMEM41A
TRA2B
FUBP1
GNG5
HS2ST1
SELENOF
SH3GLB1
SSX2IP
USP33
DARS1
ABT1
HMGN4
ZKSCAN8
ADH5
AIMP1
AK6
AMD1
ARL15
BDP1
CCNB1
CCNH
CD164
CENPE
CENPH
COX7A2
COX7C
DEPDC1B
DHX29
DIMT1
EEF1A1
EIF4E
ELOVL6
ERBIN
GOPC
GPBP1
HDAC2
IPO11
KIF2A
MAN1A1
MAP1B
MCCC2
MEF2C
METAP1
MRPS27
MTREX
NLN
NUS1
OSTC
PAPSS1
PHF3
PLA2G12A
PPA2
PTP4A1
RPF2
RPL34
SEC24B
SEC24D
SENP6
SLC30A5
SMIM15
SMN1
SREK1
TAF9
TMEM30A
TNPO1
TSPYL1
UBE2D3
BAG2
BRIX1
C5orf22
C5orf51
DNAJC21
DROSHA
ELOVL5
GOLPH3
HMGCS1
MRPS30
NIPBL
NNT
NUP155
OXCT1
PAIP1
PRKAA1
RAD1
RAI14
RPL37
SKP2
SUB1
ZFR
ZNF451
ALDH18A1
ANLN
ARHGAP19
BAZ1B
BTAF1
BUD23
CDK13
COA1
DPY19L1
HHEX
HPS1
IDE
KIF11
MMS19
MRPS24
NSUN5
PCGF5
PDLIM1
PGAM1
PI4K2A
POM121
PSMA2
RALA
RRP12
SEPTIN7
STARD3NL
TBL2
TM9SF3
TNKS2
VPS41
ZNF518A
ACTR1A
ACTR1B
ACTR3
ADK
ANAPC1
ANXA11
ASNS
BCAP29
BUB1
CBLL1
CCDC71L
CIAO1
CLASP1
CNOT11
COG5
COX5B
DBF4
DDX18
DLD
DLG5
EIF4H
EIF5B
ERCC3
FAM168B
FAM178B
GBF1
GCC2
GHITM
GLUD1
GOT1
GSTO1
GTF2I
GYPC
HBP1
HIP1
HSPB1
IMP4
IWS1
KANSL3
KMT2E
LDB1
LIMS1
LZTS2
MAP4K4
MDH2
MRPL30
MRPS5
MZT2A
MZT2B
NAMPT
NCAPH
NDUFB8
NIFK
NOLC1
OGA
PDCD11
PHTF2
PIK3CG
PLEKHB2
POLR2D
POLR3A
POM121C
POR
PPIF
PPRC1
PRKAR2B
PSD4
PTPN12
PTPN18
PUS7
RALB
RANBP2
RCC1L
RFC2
RHBDD2
RINT1
RPL31
RPS24
SAP130
SCD
SDHAF3
SEM1
SEMA4C
SLC20A1
SLC25A13
SLC25A40
SLK
SMPD4
SNRNP200
SRI
SRPK2
STARD7
SYPL1
TMEM131
TRRAP
TSN
TSPAN14
TTL
UGGT1
VDAC2
WAPL
WDR33
YWHAG
ZMIZ1
ADAMTS14
ADD3
AGO1
AKIRIN1
AKR1A1
ANAPC16
ANXA7
AP3M1
ATP1A1
ATP6V0B
B4GALT2
CAMK2G
CAP1
CAPZA2
CAV2
CCAR1
CDC20
CDCA8
CENPF
CMPK1
CSDE1
CTPS1
DDIT4
DDX11
DDX21
DDX50
DELE1
DIAPH1
DNAJC9
DNM1L
DTL
EBNA1BP2
ECD
EFCAB14
EIF2B3
EIF4EBP2
ELOVL1
ERI3
FHL3
FOXJ3
GNL2
GPBP1L1
HDAC3
HECTD3
HERC4
HIPK1
HK1
HNRNPH3
IFRD1
IPO8
JMJD1C
KCTD3
KDM4A
KIF2C
LPGAT1
LRRC41
LSM8
MACF1
MAP7D1
MAST2
MEAF6
MED8
MICU1
MRPS15
MRPS16
MYCBP
NASP
NDFIP1
NDUFS5
NEK2
NR3C1
NRAS
NSL1
NSUN4
P3H1
P4HA1
PABPC4
PDCD4
POMGNT1
PPA1
PPIE
PPIH
PPP2R5A
PPT1
PRDX1
PSAP
RAD54L
RESF1
RLF
RNF14
RNF220
RPS6KC1
RPS8
SAR1A
SEC24C
SF3A3
SIKE1
SINHCAF
SLC2A1
SMAP2
SMC3
SMIM30
SRGN
STIL
STK40
SUPV3L1
SZT2
TAF7
TAL1
TES
TET1
TFAM
THRAP3
TMEM69
TRAPPC3
TRIM33
TRIT1
UQCRH
UROD
UTP11
VCL
VPS26A
XPNPEP1
YBX1
ZMPSTE24
ZSWIM8
ZWINT
DAB2
RICTOR
CCT6A
CHCHD2
NIPSNAP2
SBDS
SEC61G
SUMF2
TMEM248
VOPP1
CRCP
DDX56
GRB10
GUSB
IKZF1
NUDCD3
OGDH
POLD2
PPIA
PURB
TBRG4
TMED4
VKORC1L1
YKT6
AK4
AKAP9
AP1S1
ARMC10
ARPC1A
ARPC1B
ATP5MF
BTF3L4
BUD31
CDK6
COPS6
CPSF4
CUX1
CYP51A1
DHCR24
DNAJC2
DNAJC6
EPHB4
EPS15
FIS1
GATAD1
GIGYF1
GNB2
HSPB11
JAK1
JUN
KRIT1
LAMTOR4
LEPR
LEPROT
LRCH4
LRP8
LRRC42
MAGOH
MCM7
MEPCE
MRPL37
MYSM1
NDC1
NRDC
ORC1
OSBPL9
PCSK9
PDAP1
PLOD3
PMPCB
POLR2J
POLR2J3
PRPF38A
PSMC2
RELN
SCP2
SRRT
SSBP3
TAF6
TFR2
TMEM59
TRIM56
TRIP6
TSC22D4
TUT4
TXNDC12
USP1
USP24
ZKSCAN1
ZNF3
ZNF655
CDKN2C
FAF1
GADD45A
SERBP1
SRSF11
ZRANB2
