# Supplementary material for: The landscape of extrachromosomal circular DNA (eccDNA) in the normal hematopoiesis and leukemia evolution
Source: Cell Death Discov. 2022 Sep 28;8:400. doi: 10.1038/s41420-022-01189-w (PMC9519993; doi:10.1038/s41420-022-01189-w)
Supplement: Supplementary file 4 — Supplementary table 3 [file 41420_2022_1189_MOESM4_ESM.xlsx]

## Sheet: Sheet1
ADAMTSL4
AHCYL1
AMPD2
ANKRD34A
ANP32E
APH1A
ARNT
ATP1A1
ATP5PB
C1orf162
CD53
CDC42SE1
CEPT1
CERS2
CHD1L
CHTOP
CSDE1
CTSS
DENND4B
DRAM2
ENSA
GATAD2B
GNAI3
H2BC21
HIPK1
ILF2
INTS3
LIX1L
LRIG2
MAN1A2
MCL1
NOTCH2
NRAS
PI4KB
PIP5K1A
PLEKHO1
POGZ
PRPF3
PSMA5
PSMB4
PSMD4
PTPN22
RAP1A
RBM8A
RFX5
RNF115
RPRD2
S100A10
S100A11
S100A4
S100A6
S100A8
S100A9
SETDB1
SF3B4
SIKE1
SNX27
SORT1
STRIP1
TENT5C
TRIM33
TTF2
TXNIP
ZNF687
ACADM
RABGGTB
ZZZ3
MIER1
SERBP1
SRSF11
ZRANB2
ADAM15
ADAR
AKR1A1
ARHGAP30
ARMH1
ASH1L
ATF6
ATP6V0B
ATP8B2
BTF3L4
C1orf43
CCT3
CD244
CD48
CD84
CLK2
CMPK1
COP1
COPA
CREG1
CRTC2
DAP3
DCAF6
DCAF8
DMAP1
EFCAB14
ELOVL1
EPS15
F11R
FAF1
FCER1G
FCGR2A
FCGR3A
FDPS
FOXJ3
GON4L
GPBP1L1
HDGF
HECTD3
IFI16
IL6R
ISG20L2
JAK1
JTB
JUN
KDM4A
KHDC4
LEPROT
LMNA
LRP8
LRRC41
MEF2D
MKNK1
MNDA
MPZL1
MRPL37
MYSM1
NASP
NCSTN
NDC1
NDUFS2
NRDC
NSUN4
OSBPL9
P3H1
PBXIP1
PDE4B
POGK
POU2F1
PRCC
PRDX1
PRDX6
PRPF38A
PRRC2C
PYGO2
RABGAP1L
RC3H1
RCSD1
RNF11
RNF220
RPS27
RPS8
SCAMP3
SCP2
SDHC
SELL
SEMA4A
SFT2D2
SHC1
SLC25A44
SLC2A1
SMG5
SPTA1
SSBP3
SUCO
SZT2
TAGLN2
TMCO1
TMEM59
TPM3
TUT4
TXNDC12
UBAP2L
UBE2Q1
UCK2
UFC1
UHMK1
UQCRH
USF1
USP1
USP24
YBX1
YY1AP1
ZBTB37
ZBTB7B
CAPZA1
MOV10
CUL3
DOCK10
MFF
WDFY1
ASXL2
ADCY3
ATAD2B
DNMT3A
GEN1
ITSN2
LAPTM4A
NCOA1
PUM2
RHOB
SMC6
ABTB1
ARMC8
ATP1B3
ATR
CCDC14
CCNL1
COPB2
CPA3
DHX36
EIF2A
GMPS
HACD2
IGSF10
MBNL1
MCM2
MGLL
PIK3CB
RASA2
SELENOT
SERP1
SLC25A36
SSR3
SUCNR1
TFDP2
U2SURP
XRN1
ZNF148
ZXDC
ATP2C1
CDV3
CNBP
COPG1
DNAJC13
GATA2
H1-10
IFT122
MBD4
MRPL3
MSL2
PLXND1
RAB7A
RPN1
SEC61A1
STAG1
TOPBP1
TRH
BIRC6
CAD
FOSL2
GTF3C2
HADHA
HADHB
MPV17
NRBP1
OST4
PPM1G
PPP1CB
RAB10
RASGRP3
SELENOI
SNX17
SUPT7L
TMEM214
WDR43
YIPF4
YPEL5
HLA-A
ARHGEF2
SSR2
AGFG1
COL24A1
CTBS
DNTTIP2
DR1
FUBP1
GBP2
GBP4
GFI1
LRRC8C
LRRC8D
MTF2
ODF2L
PKN2
PRKACB
RPAP2
RPL5
SELENOF
SH3GLB1
TMED5
USP33
ZNF326
ZNF644
DPYD
MFSD14A
PTBP2
RNPC3
SLC30A7
FAM102B
PRPF38B
SARS1
STXBP3
VAV3
TRIP12
ADAM17
ADI1
CPSF3
DDX1
HPCAL1
KIDINS220
LPIN1
NBAS
ODC1
PDIA6
RNF144A
ROCK2
RPS7
RRM2
TRAPPC12
YWHAQ
ABCE1
AHNAK
ALDH3B1
ANKRD13D
AP5B1
ATG2A
ATL3
BANF1
CAPN1
CCDC88B
CFL1
CHKA
CORO1B
CPSF7
CPT1A
CTNND1
CTSW
DDB1
DPF2
EHBP1L1
EHD1
EML3
FADS1
FADS2
FAM111A
FAU
FERMT3
FTH1
GANAB
GRK2
GSTP1
KDM2A
KMT5B
LPXN
LRP5
LTBP3
MAP3K11
MAP4K2
MARK2
MEN1
MPEG1
MS4A3
MS4A6A
MS4A7
MTA2
NAA40
NADSYN1
NDUFV1
NRXN2
NXF1
OSBP
OTUB1
OTUD4
PACS1
PATL1
PCNX3
PITPNM1
POLA2
PPFIA1
PPP1CA
PPP6R3
PRPF19
RAB1B
RASGRP2
RBM14
RELA
RPS6KA4
RTN3
SART1
SCYL1
SERPING1
SF1
SF3B2
SIPA1
SLC3A2
SLC43A3
SSRP1
STIP1
SYVN1
TBC1D10C
TCIRG1
TMEM109
TMEM138
TMX2
TPCN2
UBE2L6
UBXN1
UNC93B1
VPS51
ZDHHC5
ZFP91
ALCAM
ATG3
ATP6V1A
BBX
CBLB
CD47
CD96
DTX3L
GOLGB1
GSK3B
HCLS1
KPNA1
LRRC58
NAA50
PARP14
PARP15
PARP9
SLC15A2
USF3
ATL2
CDC42EP3
CEBPZ
CEBPZOS
EIF2AK2
HEATR5B
PRKD3
SOS1
SRSF7
STRN
ADIPOR1
AKAP9
ANKIB1
APEH
ARHGEF17
ARID1A
ARIH2
ASPM
ATP2B4
BTG2
C2CD3
CD34
CD46
CD52
CD55
CDK6
CEP85
CSRP1
DENND1B
DHX30
DMTF1
DSTYK
EIF2D
ELK4
FAM168A
GATAD1
GNAI2
GPX1
HEMK1
HMGN2
IKBKE
IMPDH2
IP6K1
IP6K2
IPO9
KDM5B
KIF21B
KRIT1
LAMB2
MACO1
MAP4
MAPKAPK2
MDM4
MEF2C
MTFR1L
NAV1
NEK7
NUCKS1
PPP1R12B
PPP1R15B
PRKAR2A
PTPN23
PTPN7
PTPRC
QARS1
QRICH1
RAB6A
RASSF1
RASSF5
RBM5
RBM6
RELT
RHEX
RHOA
RNF123
RNPEP
RPS6KA1
RSRP1
SAMD9
SAMD9L
SCAP
SELENON
SETD2
SH3BGRL3
SHISA5
SLC25A40
SLC45A3
SMARCC1
SRGAP2
STMN1
TMEM50A
UBA7
UBXN11
UCP2
UQCRC1
USP19
USP4
WDR6
ZC3H11A
ARF3
ATP2B1
BIN2
BTG1
CCNT1
CERS5
DAZAP2
DDX23
DIP2B
DUSP6
EEA1
ELK3
HAL
HDAC7
KMT2D
LARP4
LETMD1
LMBR1L
LTA4H
METAP2
METTL7A
MRPL42
NCKAP5L
NR2C1
PLXNC1
PPP1R12A
SLC11A2
SMARCD1
TFCP2
TMBIM6
TUBA1A
TUBA1B
TUBA1C
UBE2N
VEZT
APAF1
ATXN7L3B
CHST11
CNOT2
GLIPR1
GNPTAB
HSP90B1
KRR1
NAP1L1
OSBPL8
RAB21
SCYL2
SLC25A3
TBC1D15
TMPO
TXNRD1
UHRF1BP1L
WASHC4
ZDHHC17
ZFC3H1
ACAD10
AGAP2
ANAPC7
ANKRD13A
ANKRD52
ANO6
ARHGAP9
ARID2
ARPC3
ATF7
ATP2A2
ATP5F1B
ATP5MC2
ATXN2
BAZ2A
CALCOCO1
CAND1
CBX5
CCT2
CD63
COPZ1
CORO1C
CPSF6
CS
CTDSP2
DCTN2
DDX54
DGKA
DYNLL1
EIF4B
ERP29
ESYT1
GCN1
GIT2
GNS
HECTD4
HELB
HNRNPA1
IRAK3
IRAK4
ITGA5
LRP1
LYZ
MAPKAPK5
MBD6
MDM2
MED13L
MLEC
MON2
MSRB3
MYL6
NAA25
NACA
NCKAP1L
NEMP1
NFE2
NUP107
OAS2
OAS3
OS9
PA2G4
PAN2
PCBP2
PEBP1
PFDN5
PLBD2
PPHLN1
PPP1CC
PPTC7
PRR13
PTGES3
PTPN11
PUS7L
PXN
R3HDM2
RAB5B
RAP1B
RASSF3
RBM19
RNF10
RNF41
RPL41
RPL6
RPLP0
RPS26
SART3
SCAF11
SELPLG
SH2B3
SHMT2
SLC16A7
SLC38A1
SLC38A2
SLC8B1
SMARCC2
SP1
SRSF9
SSH1
STAT2
STAT6
SUDS3
TAOK3
TESPA1
TIMELESS
TPCN1
UBE3B
USP15
VPS29
XPOT
ZNF385A
ZNF740
FAM168B
PLEKHB2
PTPN18
SMPD4
AAK1
ACTR1B
ACTR2
ACTR3
AFF3
AFTPH
ALMS1
ANAPC1
ANKRD36
ANKRD36C
ARHGAP25
AUP1
B3GNT2
BCL11A
CALM2
CCDC88A
CCDC93
CCT4
CCT7
CEP68
CHMP3
CIAO1
CLASP1
CNNM3
CNOT11
COX7A2L
DBI
DCTN1
DDX18
DYSF
EIF5B
EML4
ERCC3
FBXO11
FBXO41
FOXN2
GCC2
GFPT1
GMCL1
GYPC
HK2
INPP4A
IWS1
KANSL3
KDM3A
LIMS1
LRPPRC
MAP3K2
MAP4K4
MCFD2
MDH1
MEIS1
MOB1A
MOGS
MSH2
MSH6
MTHFD2
MXD1
NAGK
PCBP1
PLEK
PPM1B
PPP1R21
PPP3R1
PPP4R3B
PSD4
PSME4
RAB1A
RALB
RANBP2
REL
REV1
RFX8
RMND5A
RNF149
RPL31
RPS27A
RTN4
SAP130
SERTAD2
SLC1A4
SLC20A1
SLC35F5
SNRNP200
SPTBN1
STARD7
TET3
TEX261
TGFBRAP1
THADA
TIA1
TMEM127
TMEM131
TMEM87B
TSN
TTC7A
TTL
UGGT1
UGP2
USP34
UXS1
WDR33
XPO1
ZFP36L2
ZNF638
CAPG
IMMT
KCMF1
MAT2A
POLR1A
PTCD3
TGOLN2
TMSB10
USP39
VAMP8
CGGBP1
CLDND1
NFKBIZ
NIT2
NXPE3
PCNP
RPL24
SENP7
TFG
TOMM70
ZBTB11
ANAPC5
ATP6V0A2
BRI3BP
CAMKK2
CLIP1
DENR
EIF2B1
KDM2B
KNTC1
MLXIP
MPHOSPH9
NCOR2
ORAI1
P2RX4
RILPL2
RSRC2
SBNO1
SCARB1
SETD1B
SPPL3
TMED2
UBC
UNC119B
VPS37B
ZNF664
MARS1
DARS1
CERKL
DNAJC10
ITGA4
ITPRID2
AGPS
ANKRD44
ARPC2
ATF2
ATG9A
ATP5MC3
CDCA7
CNOT9
CNPPD1
CTDSP1
DNPEP
GLS
GTF3C3
HNRNPA3
HSPD1
ITGA6
LNPK
MAP3K20
NAB1
NABP1
NFE2L2
OLA1
ORMDL1
PDK1
PNKD
RETREG2
SF3B1
SLC11A1
SLC39A10
SLC40A1
SP3
STAT1
STK17B
TFPI
TMBIM1
TTLL4
TTN
WDR75
WIPF1
ZC3H15
ZNF142
ABI2
ALS2
BZW1
CASP10
CASP8
CFLAR
CLK1
CREB1
CYP20A1
EEF1B2
FAM126B
IDH1
IKZF2
INO80D
KLF7
LANCL1
NDUFS1
NOP58
PIKFYVE
TRAK2
WDR12
ATIC
RPL37A
TNS1
XRCC5
CCNT2
CXCR4
MCM6
MGAT5
R3HDM1
RAB3GAP1
UBXN4
ARHGAP15
EPC2
MMADHC
ZEB2
ARL5A
CYTIP
GPD2
NMI
NR4A2
PRPF40A
RIF1
BAZ2B
CD302
MARCHF7
PKP4
RBMS1
CERS6
CYBRD1
DYNC1I2
FASTKD1
GCA
GORASP2
HAT1
PPIG
SSB
TANK
TLK1
UBR3
BTN3A1
BTN3A2
ABHD14B
APPL1
ARF4
ARHGEF3
ARL6IP5
ATXN7
BAP1
DCAF1
DCP1A
DENND6A
DNAH1
EIF4E3
FLNB
FOXP1
GNL3
MAPKAPK3
NISCH
PBRM1
PDE12
PPP4R2
PRKCD
PSMD6
PXK
RAD54L2
RBM15B
RPL29
RYBP
SLMAP
STAB1
TASOR
TKT
TMF1
UBA3
WDR82
ZKSCAN8
